# Supplementary material for: Investigating the Mechanisms of Adventitious Root Formation in Semi-Tender Cuttings of Prunus mume: Phenotypic, Phytohormone, and Transcriptomic Insights
Source: Int J Mol Sci. 2025 Mar 7;26(6):2416. doi: 10.3390/ijms26062416 (PMC11941866; doi:10.3390/ijms26062416)
Supplement: Supplementary file 1 [file ijms-26-02416-s001.zip › Supplementary Tables.xlsx]

## Sheet: Table S1
Table S1 Comparative Analysis of Adventitious Rooting Ability in Semi-Lignified Cuttings of GF and ZS
Cultivar	Rooting Rate (%)		Root Number	Root Length (cm)	Rooting Index (cm)
‘Xiangxue Gongfen’		26.67±4.71a	3.56±0.61ab	3.41±0.30b	3.16±0.56ab
‘Zhusha Wanzhaoshui’		6.67±2.36c	1.50±0.41c	3.38±0.83b	0.31±0.06e
Different lowercase letters within the same column indicate significant differences among cultivars at the 0.05 level (P < 0.05). Data are presented as mean ± standard deviation.

## Sheet: Table S2 
Table S2 Statistical results of RNA-seq data
Samples	Row data	Clean data	Rate/%	effective base number/Gb	Q20/%	Q30/%	GC/%
GF0-1	50312696	50215830	99.81	7.51	97.7	93.08	44.91
GF0-2	53851710	53748744	99.81	8.03	97.69	93.14	44.9
GF0-3	48789554	48709614	99.84	7.27	98.11	94.07	45.07
GF14-1	47186294	47098354	99.81	7.03	98.05	93.97	45.02
GF14-2	50003226	49891982	99.78	7.44	97.83	93.51	44.97
GF14-3	67354008	67223784	99.81	10.03	97.96	93.76	44.97
GF35-1	47598132	47512146	99.82	7.09	97.86	93.54	44.96
GF35-2	45920796	45821922	99.78	6.84	97.81	93.5	44.9
GF35-3	52625422	52522806	99.81	7.84	97.83	93.58	44.99
GF120-1	44269020	44176812	99.79	6.58	97.95	93.83	44.82
GF120-2	52389102	52196780	99.63	7.79	97.27	92.22	44.97
GF120-3	54629256	54428408	99.63	8.11	97.31	92.28	44.91
ZS0-1	54617028	54500492	99.79	8.14	97.63	92.89	45.2
ZS0-2	51986398	51867852	99.77	7.74	97.4	92.38	45.06
ZS0-3	51948468	51832998	99.78	7.74	97.43	92.47	44.96
ZS14-1	60086202	59877232	99.65	8.94	97.24	92.12	44.96
ZS14-2	56092618	55874242	99.61	8.35	96.99	91.53	44.9
ZS14-3	48461834	48319668	99.71	7.23	97.34	92.23	45.3
ZS35-1	49745570	49617092	99.74	7.41	97.35	92.34	44.58
ZS35-2	46649654	46540574	99.77	6.96	97.46	92.49	44.83
ZS35-3	49452156	49327114	99.75	7.37	97.48	92.58	44.61
ZS120-1	59058456	58850672	99.65	8.77	97.17	91.97	44.64
ZS120-2	51845680	51666008	99.65	7.7	97.32	92.26	44.72
ZS120-3	52334232	52204028	99.75	7.79	97.4	92.3	44.67

## Sheet: Table S3
Table S2 Mapping results compared to the P.mume genome
Samples	Number of Effective Reads	Unmapped Reads/%	Uniquely Mapped Reads/%	Multiply Mapped Reads/%	Total Mapping Rate/%
GF0-1	50127992	5.97	91.29	2.73	94.03
GF0-2	53657548	6.08	91.17	2.75	93.92
GF0-3	48636734	6.1	91.14	2.76	93.9
GF14-1	46987998	5.66	91.42	2.92	94.34
GF14-2	49801446	5.71	91.35	2.94	94.29
GF14-3	67050552	5.71	91.27	3.02	94.29
GF35-1	47408086	6.79	90.18	3.03	93.21
GF35-2	45725982	5.86	91.28	2.86	94.14
GF35-3	52399646	6.55	90.63	2.83	93.45
GF120-1	44115824	6.01	91.2	2.79	93.99
GF120-2	52118872	6.62	90.46	2.92	93.38
GF120-3	54365808	6.45	90.75	2.81	93.55
ZS0-1	54415334	7.72	89.61	2.67	92.28
ZS0-2	51792094	7.67	89.65	2.68	92.33
ZS0-3	51750646	8.09	89.2	2.71	91.91
ZS14-1	59727854	10.32	86.85	2.83	89.68
ZS14-2	55766726	10.27	86.92	2.8	89.73
ZS14-3	48110784	16.82	80.38	2.79	83.18
ZS35-1	49533248	15.42	82.07	2.51	84.58
ZS35-2	46431158	13.06	84.33	2.61	86.94
ZS35-3	49210704	13.46	83.97	2.57	86.54
ZS120-1	58786308	10.96	86.41	2.63	89.04
ZS120-2	51613240	11.59	85.78	2.63	88.41
ZS120-3	52096192	11.41	85.98	2.61	88.59

## Sheet: Table S4
Table S4 KEGG Enrichment Analysis of Differentially Expressed Genes
Pathway	Pathway_ID	KEGG_A_class	KEGG_B_class	GF0-vs-GF120(1809)	GF0-vs-GF120_Pvalue	GF0-vs-GF120_Qvalue	GF0-vs-GF14(1384)	GF0-vs-GF14_Pvalue	GF0-vs-GF14_Qvalue	GF0-vs-GF35(1568)	GF0-vs-GF35_Pvalue	GF0-vs-GF35_Qvalue	GF14-vs-GF120(1128)	GF14-vs-GF120_Pvalue	GF14-vs-GF120_Qvalue	GF14-vs-GF35(377)	GF14-vs-GF35_Pvalue	GF14-vs-GF35_Qvalue	GF35-vs-GF120(1087)	GF35-vs-GF120_Pvalue	GF35-vs-GF120_Qvalue	ZS0-vs-GF0(544)	ZS0-vs-GF0_Pvalue	ZS0-vs-GF0_Qvalue	ZS0-vs-ZS120(1896)	ZS0-vs-ZS120_Pvalue	ZS0-vs-ZS120_Qvalue	ZS0-vs-ZS14(1731)	ZS0-vs-ZS14_Pvalue	ZS0-vs-ZS14_Qvalue	ZS0-vs-ZS35(1678)	ZS0-vs-ZS35_Pvalue	ZS0-vs-ZS35_Qvalue	ZS120-vs-GF120(872)	ZS120-vs-GF120_Pvalue	ZS120-vs-GF120_Qvalue	ZS14-vs-GF14(398)	ZS14-vs-GF14_Pvalue	ZS14-vs-GF14_Qvalue	ZS14-vs-ZS120(1031)	ZS14-vs-ZS120_Pvalue	ZS14-vs-ZS120_Qvalue	ZS14-vs-ZS35(442)	ZS14-vs-ZS35_Pvalue	ZS14-vs-ZS35_Qvalue	ZS35-vs-GF35(345)	ZS35-vs-GF35_Pvalue	ZS35-vs-GF35_Qvalue	ZS35-vs-ZS120(803)
2-Oxocarboxylic acid metabolism	ko01210	Metabolism	Global and overview maps	27	0.00735421	0.0549	14	0.518711	0.922	16	0.498252	0.844	7	0.950565	1	1	0.979715	1	10	0.659698	1	6	0.457101	1	24	0.0893304	0.397144	16	0.684075	1	17	0.509899	0.961	6	0.884666	1	6	0.199433	0.580628	8	0.829404	1	5	0.449274	0.866	2	0.865842	1	10
ABC transporters	ko02010	Environmental Information Processing	Membrane transport	14	0.704172	1	16	0.0971265	0.316	15	0.328843	0.687	14	0.0754783	0.421	6	0.0941241	0.51	7	0.838389	1	7	0.168343	0.926	16	0.552338	0.946865	13	0.743369	1	12	0.80043	1	9	0.307579	0.86	12	7.42e-05	0.00457077	10	0.365416	0.91	6	0.164144	0.593	5	0.162252	0.955	4
Alanine, aspartate and glutamate metabolism	ko00250	Metabolism	Amino acid metabolism	18	0.346104	0.914	18	0.0505525	0.183	23	0.00487195	0.0312	15	0.0649716	0.381	4	0.442158	1	14	0.0928613	0.431	7	0.211816	0.986	21	0.146947	0.468193	19	0.179632	0.558	22	0.0247769	0.122	8	0.53474	1	7	0.06278	0.302486	12	0.201931	0.771	3	0.771441	1	4	0.375731	1	15
Amino sugar and nucleotide sugar metabolism	ko00520	Metabolism	Carbohydrate metabolism	44	0.357142	0.914	45	0.00530972	0.0342	45	0.0481769	0.193	39	0.00358638	0.0448	9	0.505717	1	33	0.048433	0.298	16	0.182297	0.953	56	0.0128424	0.1304	43	0.299957	0.794	49	0.0278684	0.126	24	0.196666	0.711	19	0.00169073	0.0436656	26	0.33479	0.88	26	5.6e-06	0.000157	8	0.544863	1	22
Aminoacyl-tRNA biosynthesis	ko00970	Genetic Information Processing	Translation	16	0.976639	1	12	0.96043	1	20	0.541465	0.889	2	0.999998	1	1	0.993318	1	4	0.999821	1	5	0.836206	1	9	0.999992	0.999998	12	0.998057	1	9	0.999866	1	7	0.943035	1	4	0.756694	0.999979	4	0.999635	1	0	1	1	4	0.648606	1	6
Arachidonic acid metabolism	ko00590	Metabolism	Lipid metabolism	6	0.666314	1	4	0.76555	1	7	0.311247	0.687	5	0.372641	0.969	0	1	1	8	0.0254296	0.209	1	0.870471	1	6	0.718773	0.999998	4	0.908666	1	7	0.385269	0.808	4	0.37686	1	0	1	1	4	0.514016	1	2	0.474251	0.866	0	1	1	6
Arginine and proline metabolism	ko00330	Metabolism	Amino acid metabolism	16	0.661001	1	19	0.0396635	0.162	18	0.187584	0.519	15	0.0884316	0.453	3	0.695789	1	13	0.202363	0.711	9	0.0625826	0.535	22	0.132825	0.468193	27	0.00123178	0.0156	24	0.0100742	0.0742	9	0.43152	1	7	0.075125	0.346228	10	0.506616	1	5	0.398867	0.866	4	0.405646	1	8
Arginine biosynthesis	ko00220	Metabolism	Amino acid metabolism	13	0.401078	0.969	13	0.0948621	0.316	15	0.0610097	0.23	6	0.778998	1	2	0.718571	1	9	0.271619	0.8	3	0.706716	1	12	0.621683	0.988701	13	0.330955	0.832	15	0.101894	0.331	4	0.846203	1	1	0.934017	0.999979	6	0.693405	1	3	0.562592	0.955	4	0.186895	0.959	9
Ascorbate and aldarate metabolism	ko00053	Metabolism	Carbohydrate metabolism	20	0.285023	0.829	24	0.00121932	0.0119	19	0.160496	0.457	12	0.417075	0.991	6	0.1575	0.676	11	0.497333	1	6	0.438391	1	21	0.272686	0.666567	22	0.0848732	0.359	21	0.10684	0.339	11	0.218501	0.745	6	0.187738	0.568577	14	0.112978	0.491	6	0.257727	0.671	4	0.435281	1	7
Autophagy - other eukaryotes	ko04136	Cellular Processes	Transport and catabolism	7	0.993561	1	10	0.612115	0.962	10	0.779416	1	2	0.999138	1	2	0.784909	1	0	1	1	3	0.788964	1	11	0.891681	0.999998	11	0.795979	1	15	0.250226	0.651	4	0.911057	1	1	0.95532	0.999979	4	0.964605	1	3	0.654655	0.982	0	1	1	4
Basal transcription factors	ko03022	Genetic Information Processing	Transcription	9	0.986646	1	0	1	1	1	1	1	6	0.935888	1	0	1	1	3	0.997316	1	2	0.952024	1	13	0.861839	0.999998	5	0.999794	1	6	0.998645	1	2	0.996866	1	0	1	1	3	0.995702	1	0	1	1	1	0.951032	1	5
Base excision repair	ko03410	Genetic Information Processing	Replication and repair	12	0.862298	1	7	0.960858	1	4	0.999751	1	10	0.454855	1	1	0.960565	1	8	0.697937	1	3	0.840132	1	13	0.837635	0.999998	7	0.996098	1	10	0.924146	1	5	0.867065	1	7	0.0420477	0.286061	7	0.772321	1	4	0.49957	0.888	1	0.947622	1	6
Betalain biosynthesis	ko00965	Metabolism	Biosynthesis of other secondary metabolites	0	1	1	0	1	1	0	1	1	0	1	1	0	1	1	0	1	1	1	0.475126	1	2	0.690084	0.999998	2	0.63021	1	1	0.895966	1	1	0.656854	1	0	1	1	1	0.723898	1	0	1	1	1	0.330143	1	0
Biosynthesis of amino acids	ko01230	Metabolism	Global and overview maps	87	0.0201799	0.112	57	0.428036	0.868	73	0.0700502	0.249	37	0.933769	1	8	0.987129	1	38	0.852745	1	18	0.838893	1	86	0.082466	0.388769	78	0.11229	0.407	71	0.308112	0.742	35	0.524263	1	17	0.427592	0.824086	41	0.549309	1	25	0.0475665	0.296	13	0.633314	1	35
Biosynthesis of secondary metabolites	ko01110	Metabolism	Global and overview maps	521	5.71e-10	7.31e-08	454	2.07e-19	2.63e-17	522	3.9e-25	4.99e-23	347	7.37e-10	3.02e-08	113	0.00245693	0.0422	331	8.3e-09	4.1e-07	160	0.00082199	0.0199	507	9.56e-05	0.00630784	506	8.45e-11	1.07e-08	483	5.03e-09	6.54e-07	295	9.74e-14	5.99e-12	120	0.00143405	0.0436656	316	9.71e-09	1.23e-06	145	4.13e-06	0.000154	100	0.0122165	0.247	220
Biosynthesis of unsaturated fatty acids	ko01040	Metabolism	Lipid metabolism	6	0.949509	1	8	0.443891	0.868	9	0.442061	0.793	4	0.872089	1	1	0.871808	1	5	0.701484	1	4	0.317172	1	10	0.560936	0.948365	7	0.851745	1	11	0.239207	0.635	3	0.858704	1	2	0.628293	0.999979	7	0.287276	0.88	7	0.00647222	0.0725	4	0.102898	0.733	5
Biotin metabolism	ko00780	Metabolism	Metabolism of cofactors and vitamins	4	0.945384	1	2	0.980273	1	3	0.959831	1	5	0.419089	0.991	2	0.417399	1	2	0.935745	1	1	0.883706	1	9	0.251934	0.627457	3	0.978631	1	3	0.973622	1	2	0.861611	1	3	0.183118	0.568577	3	0.771891	1	0	1	1	2	0.373688	1	2
Brassinosteroid biosynthesis	ko00905	Metabolism	Metabolism of terpenoids and polyketides	19	0.0384484	0.17	16	0.0276464	0.121	20	0.00317188	0.0226	13	0.0517211	0.353	6	0.053432	0.367	8	0.553419	1	13	7.32e-05	0.00221	22	0.00591593	0.0948086	25	4.55e-05	0.00144	25	2.51e-05	0.000817	18	1.16e-05	0.000178	7	0.0231862	0.217032	9	0.333229	0.88	3	0.63741	0.982	8	0.00292393	0.103	10
Butanoate metabolism	ko00650	Metabolism	Carbohydrate metabolism	4	0.928327	1	6	0.366595	0.789	7	0.311247	0.687	3	0.797989	1	1	0.7516	1	2	0.922655	1	1	0.870471	1	7	0.536817	0.944797	3	0.971179	1	6	0.579381	1	5	0.186614	0.696	1	0.77085	0.999979	4	0.514016	1	1	0.806699	1	1	0.719296	1	2
C5-Branched dibasic acid metabolism	ko00660	Metabolism	Carbohydrate metabolism	1	0.944729	1	1	0.877537	1	1	0.912257	1	0	1	1	0	1	1	0	1	1	0	1	1	1	0.953586	0.999998	0	1	1	1	0.928675	1	1	0.71292	1	0	1	1	1	0.777235	1	0	1	1	0	1	1	1
Caffeine metabolism	ko00232	Metabolism	Biosynthesis of other secondary metabolites	1	0.808717	1	2	0.27701	0.697	2	0.336777	0.687	0	1	1	0	1	1	0	1	1	0	1	1	1	0.826877	0.999998	1	0.791255	1	2	0.373156	0.808	0	1	1	0	1	1	0	1	1	1	0.292129	0.725	0	1	1	0
Carbon fixation in photosynthetic organisms	ko00710	Metabolism	Energy metabolism	44	4.92e-09	3.15e-07	36	1.25e-07	3.19e-06	36	3.47e-06	7.41e-05	15	0.345554	0.945	11	0.00408542	0.0601	14	0.403655	0.937	7	0.463734	1	36	0.000339999	0.01122	33	0.000754659	0.0137	33	0.000403665	0.0075	15	0.0786104	0.387	6	0.327713	0.729679	11	0.694236	1	11	0.0131345	0.105	6	0.21953	0.959	17
Carbon metabolism	ko01200	Metabolism	Global and overview maps	116	2.54e-06	0.000103	81	0.00443263	0.0313	95	0.00045955	0.00452	45	0.856489	1	23	0.085679	0.495	47	0.66812	1	19	0.913134	1	109	0.00107532	0.0283884	97	0.0060507	0.0507	93	0.0105087	0.0742	36	0.758713	1	12	0.955727	0.999979	35	0.981692	1	19	0.63159	0.982	15	0.605861	1	41
Carotenoid biosynthesis	ko00906	Metabolism	Metabolism of terpenoids and polyketides	15	0.543774	1	17	0.0428506	0.17	22	0.00302701	0.0226	10	0.454855	1	6	0.0864298	0.495	17	0.00393456	0.0605	8	0.0730567	0.535	20	0.110548	0.417113	16	0.338024	0.832	22	0.00750735	0.061	9	0.283658	0.851	5	0.227443	0.634446	13	0.0671092	0.387	7	0.0671479	0.376	3	0.547692	1	11
Circadian rhythm - plant	ko04712	Organismal Systems	Environmental adaptation	19	0.0384484	0.17	12	0.296809	0.697	14	0.230806	0.591	10	0.299341	0.877	6	0.053432	0.367	12	0.0817581	0.419	4	0.57177	1	18	0.110598	0.417113	18	0.0501038	0.245	14	0.326342	0.748	7	0.457237	1	3	0.56406	0.949053	15	0.00412921	0.0749	2	0.845286	1	1	0.926675	1	7
Citrate cycle (TCA cycle)	ko00020	Metabolism	Carbohydrate metabolism	29	8.14e-05	0.00133	7	0.97682	1	11	0.85616	1	6	0.951295	1	3	0.654587	1	5	0.975143	1	2	0.959919	1	22	0.0717044	0.360224	15	0.583076	1	8	0.992039	1	6	0.802161	1	4	0.468177	0.860659	3	0.996978	1	1	0.983037	1	2	0.817065	1	5
Cutin, suberine and wax biosynthesis	ko00073	Metabolism	Lipid metabolism	12	0.588938	1	11	0.318449	0.697	15	0.0771759	0.261	8	0.500522	1	6	0.0380328	0.356	8	0.454665	0.995	6	0.153837	0.926	16	0.169995	0.498652	12	0.514842	1	12	0.463376	0.899	8	0.223996	0.745	3	0.50889	0.914148	9	0.247504	0.827	6	0.0723177	0.386	2	0.685784	1	6
Cyanoamino acid metabolism	ko00460	Metabolism	Metabolism of other amino acids	38	0.17561	0.576	28	0.306578	0.697	26	0.765046	1	25	0.169853	0.674	5	0.831588	1	28	0.0312891	0.209	12	0.292971	1	35	0.519462	0.926607	33	0.430392	0.976	28	0.762166	1	26	0.00645757	0.0662	6	0.748798	0.999979	21	0.333012	0.88	6	0.832528	1	4	0.886225	1	15
Cysteine and methionine metabolism	ko00270	Metabolism	Amino acid metabolism	41	0.0133579	0.0804	26	0.293224	0.697	33	0.0795803	0.261	24	0.122021	0.556	6	0.617988	1	27	0.0184022	0.162	8	0.710104	1	38	0.109085	0.417113	36	0.0764983	0.335	28	0.564212	1	21	0.0519502	0.278	18	8.62e-05	0.00457077	24	0.0532417	0.363	15	0.0064313	0.0725	5	0.699672	1	16
DNA replication	ko03030	Genetic Information Processing	Replication and repair	20	0.320778	0.904	4	0.999859	1	5	0.999899	1	20	0.00400348	0.0448	1	0.979715	1	18	0.0140548	0.144	2	0.976813	1	10	0.997569	0.999998	14	0.861377	1	7	0.99943	1	14	0.0409241	0.24	7	0.0961282	0.363914	8	0.829404	1	11	0.00343805	0.0526	2	0.865842	1	1
Diterpenoid biosynthesis	ko00904	Metabolism	Metabolism of terpenoids and polyketides	11	0.491158	1	13	0.0374777	0.159	11	0.283428	0.685	9	0.190833	0.69	2	0.653805	1	8	0.286156	0.8	1	0.964516	1	11	0.567582	0.948365	13	0.171478	0.558	9	0.677108	1	5	0.586872	1	3	0.409697	0.810834	12	0.00937445	0.119	3	0.479142	0.866	0	1	1	6
Endocytosis	ko04144	Cellular Processes	Transport and catabolism	49	0.881259	1	31	0.987108	1	36	0.987816	1	27	0.946214	1	15	0.17985	0.723	21	0.996084	1	10	0.977053	1	61	0.348965	0.767722	42	0.977415	1	48	0.751407	1	24	0.754618	1	8	0.930407	0.999979	23	0.970812	1	5	0.99838	1	8	0.841236	1	29
Ether lipid metabolism	ko00565	Metabolism	Lipid metabolism	5	0.959076	1	9	0.175522	0.518	9	0.29688	0.687	8	0.138434	0.608	3	0.257078	0.946	7	0.233076	0.784	4	0.246226	1	6	0.925139	0.999998	11	0.15196	0.522	8	0.549608	1	6	0.213	0.745	1	0.856266	0.999979	7	0.19294	0.766	1	0.88511	1	2	0.486678	1	7
Fatty acid biosynthesis	ko00061	Metabolism	Lipid metabolism	9	0.958734	1	4	0.996788	1	8	0.93499	1	9	0.476508	1	3	0.543699	1	7	0.732908	1	3	0.788964	1	15	0.453427	0.870673	4	0.999805	1	9	0.921341	1	5	0.80505	1	4	0.34782	0.737379	10	0.230775	0.792	3	0.654655	0.982	3	0.482653	1	8
Fatty acid degradation	ko00071	Metabolism	Lipid metabolism	15	0.764572	1	22	0.0040289	0.0301	21	0.0375195	0.16	9	0.757661	1	6	0.137783	0.661	14	0.121958	0.484	7	0.242865	1	19	0.405952	0.851128	16	0.577252	1	22	0.0406114	0.155	9	0.43152	1	1	0.979536	0.999979	14	0.0867436	0.436	6	0.229521	0.627	4	0.405646	1	10
Fatty acid elongation	ko00062	Metabolism	Lipid metabolism	10	0.898227	1	7	0.911471	1	11	0.622167	0.937	4	0.977289	1	1	0.942978	1	6	0.834241	1	2	0.918476	1	15	0.406407	0.851128	7	0.986338	1	11	0.722642	1	7	0.457237	1	1	0.951695	0.999979	12	0.0583929	0.371	9	0.00375514	0.0526	4	0.242289	0.959	8
Fatty acid metabolism	ko01212	Metabolism	Global and overview maps	14	0.991746	1	15	0.765214	1	18	0.689378	0.991	10	0.915404	1	4	0.6948	1	12	0.716608	1	5	0.816381	1	22	0.686997	0.999998	11	0.998834	1	20	0.622722	1	6	0.969497	1	4	0.735475	0.999979	15	0.282575	0.88	9	0.0917534	0.447	5	0.424037	1	11
Flavone and flavonol biosynthesis	ko00944	Metabolism	Biosynthesis of other secondary metabolites	0	1	1	1	0.593261	0.962	1	0.64739	0.947	1	0.509124	1	0	1	1	1	0.494656	1	0	1	1	1	0.731568	0.999998	2	0.246828	0.681	1	0.677333	1	1	0.414117	1	0	1	1	1	0.47444	1	1	0.22825	0.627	0	1	1	0
Flavonoid biosynthesis	ko00941	Metabolism	Biosynthesis of other secondary metabolites	37	0.0138151	0.0804	34	0.000841668	0.00972	38	0.000419997	0.00448	46	9.03e-13	1.11e-10	10	0.0533731	0.367	39	1e-08	4.1e-07	13	0.0590751	0.535	31	0.306747	0.710361	37	0.00638247	0.0507	33	0.0388818	0.153	41	3.79e-13	1.55e-11	14	0.0020597	0.0436656	24	0.0137023	0.158	15	0.00200351	0.0374	5	0.596142	1	9
Folate biosynthesis	ko00790	Metabolism	Metabolism of cofactors and vitamins	7	0.860299	1	4	0.946013	1	5	0.932532	1	1	0.998372	1	0	1	1	3	0.934211	1	2	0.777157	1	10	0.50517	0.913459	6	0.913794	1	4	0.986208	1	3	0.840959	1	1	0.876977	0.999979	4	0.793934	1	0	1	1	2	0.528227	1	4
Fructose and mannose metabolism	ko00051	Metabolism	Carbohydrate metabolism	25	0.0599487	0.233	17	0.265581	0.697	22	0.0701493	0.249	11	0.658724	1	5	0.361086	1	14	0.235938	0.784	7	0.342759	1	27	0.0331601	0.257478	20	0.343397	0.832	22	0.129511	0.39	10	0.432304	1	3	0.79864	0.999979	10	0.661231	1	7	0.177159	0.601	3	0.711002	1	9
Galactose metabolism	ko00052	Metabolism	Carbohydrate metabolism	15	0.7931	1	13	0.580593	0.962	18	0.214579	0.561	12	0.388588	0.969	4	0.489681	1	11	0.469061	0.995	3	0.904151	1	23	0.0990242	0.417113	20	0.184433	0.558	20	0.145807	0.421	10	0.315223	0.862	9	0.0118706	0.125828	16	0.0265746	0.212	6	0.243503	0.649	3	0.649104	1	12
Glucosinolate biosynthesis	ko00966	Metabolism	Biosynthesis of other secondary metabolites	6	0.129876	0.462	4	0.311731	0.697	4	0.411254	0.763	5	0.0617434	0.381	1	0.553216	1	5	0.0536322	0.314	1	0.693441	1	6	0.156782	0.470347	6	0.10829	0.404	6	0.0949904	0.325	2	0.557128	1	3	0.0431722	0.286061	3	0.359212	0.91	3	0.0562421	0.332	0	1	1	5
Glutathione metabolism	ko00480	Metabolism	Metabolism of other amino acids	53	0.000690583	0.00804	54	5.23e-08	1.66e-06	52	2.44e-05	0.000447	35	0.00380402	0.0448	15	0.00832063	0.107	40	3.85e-05	0.000946	19	0.0118394	0.179	46	0.0736821	0.360224	50	0.00162661	0.0182	49	0.00146333	0.0173	29	0.00343777	0.0397	13	0.0566395	0.286061	40	1.05e-05	0.000443	11	0.279211	0.711	11	0.0874035	0.733	29
Glycerolipid metabolism	ko00561	Metabolism	Lipid metabolism	24	0.730785	1	27	0.0460356	0.177	35	0.00185964	0.0159	15	0.681971	1	6	0.462758	1	21	0.0871437	0.429	7	0.680954	1	23	0.877366	0.999998	27	0.347238	0.832	28	0.204601	0.554	9	0.901349	1	4	0.836203	0.999979	13	0.748572	1	6	0.622111	0.982	2	0.96392	1	15
Glycerophospholipid metabolism	ko00564	Metabolism	Lipid metabolism	18	0.998805	1	24	0.474366	0.899	29	0.308894	0.687	14	0.928409	1	8	0.301021	1	21	0.275956	0.8	8	0.710104	1	28	0.837847	0.999998	26	0.795795	1	25	0.804746	1	11	0.889321	1	3	0.968781	0.999979	17	0.582263	1	6	0.766535	1	3	0.936853	1	19
Glycine, serine and threonine metabolism	ko00260	Metabolism	Amino acid metabolism	37	0.00503076	0.0425	24	0.157172	0.487	31	0.0209506	0.0958	20	0.163492	0.67	5	0.630295	1	15	0.598631	1	8	0.516306	1	35	0.0361049	0.264769	38	0.00100394	0.0142	32	0.030868	0.129	13	0.474272	1	8	0.202672	0.580628	12	0.822017	1	6	0.609146	0.982	2	0.961821	1	6
Glycolysis / Gluconeogenesis	ko00010	Metabolism	Carbohydrate metabolism	50	0.050168	0.214	39	0.0687934	0.236	47	0.0147675	0.07	26	0.495748	1	8	0.628777	1	24	0.592711	1	16	0.165661	0.926	48	0.189748	0.511158	48	0.0531468	0.25	45	0.1001	0.331	23	0.242278	0.782	5	0.953506	0.999979	26	0.302171	0.88	11	0.418039	0.866	5	0.899633	1	25
Glycosaminoglycan degradation	ko00531	Metabolism	Glycan biosynthesis and metabolism	6	0.606367	1	5	0.517124	0.922	5	0.645338	0.947	5	0.32617	0.933	0	1	1	4	0.513922	1	2	0.56032	1	7	0.468316	0.870673	6	0.554437	1	5	0.71319	1	5	0.157364	0.605	0	1	1	6	0.115925	0.491	2	0.445813	0.866	0	1	1	1
Glycosphingolipid biosynthesis - ganglio series	ko00604	Metabolism	Glycan biosynthesis and metabolism	2	0.746347	1	3	0.262471	0.697	3	0.338109	0.687	0	1	1	0	1	1	0	1	1	1	0.528626	1	4	0.207791	0.537221	2	0.719179	1	3	0.38498	0.808	3	0.0908351	0.415	0	1	1	3	0.136011	0.557	1	0.453811	0.866	0	1	1	0
Glycosphingolipid biosynthesis - globo and isoglobo series	ko00603	Metabolism	Glycan biosynthesis and metabolism	5	0.541395	1	5	0.285254	0.697	6	0.203014	0.541	2	0.828749	1	1	0.641459	1	1	0.958777	1	2	0.424829	1	6	0.374096	0.809519	3	0.881202	1	4	0.686707	1	6	0.017142	0.123	0	1	1	3	0.525392	1	1	0.701925	1	1	0.607677	1	0
Glycosphingolipid biosynthesis - lacto and neolacto series	ko00601	Metabolism	Glycan biosynthesis and metabolism	1	0.562557	1	1	0.451	0.868	1	0.500852	0.844	0	1	1	1	0.136153	0.661	0	1	1	1	0.193282	0.953	1	0.583833	0.956269	0	1	1	0	1	1	2	0.02661	0.172	0	1	1	0	1	1	0	1	1	1	0.124983	0.828	0
Glycosylphosphatidylinositol(GPI)-anchor biosynthesis	ko00563	Metabolism	Glycan biosynthesis and metabolism	4	0.990495	1	1	0.999597	1	1	0.999884	1	2	0.983469	1	0	1	1	2	0.979573	1	1	0.939116	1	7	0.870097	0.999998	7	0.787629	1	2	0.9993	1	1	0.990385	1	2	0.587339	0.972781	1	0.99626	1	0	1	1	1	0.824427	1	1
Glyoxylate and dicarboxylate metabolism	ko00630	Metabolism	Carbohydrate metabolism	43	8.28e-05	0.00133	38	1.1e-05	0.000175	40	3.46e-05	0.000554	19	0.279077	0.858	8	0.182602	0.723	16	0.530731	1	5	0.910649	1	43	0.000278682	0.01122	39	0.00086563	0.0137	38	0.000972587	0.0155	10	0.840917	1	4	0.843534	0.999979	11	0.910161	1	7	0.4695	0.866	7	0.237159	0.959	13
Histidine metabolism	ko00340	Metabolism	Amino acid metabolism	6	0.72012	1	7	0.243129	0.671	7	0.366937	0.694	1	0.991368	1	1	0.76919	1	3	0.804837	1	1	0.883706	1	5	0.890822	0.999998	6	0.67164	1	8	0.272056	0.693	1	0.971857	1	2	0.445374	0.84303	2	0.920962	1	1	0.822747	1	0	1	1	2
Homologous recombination	ko03440	Genetic Information Processing	Replication and repair	22	0.547711	1	10	0.985757	1	15	0.897391	1	14	0.515566	1	1	0.991654	1	20	0.0300748	0.209	5	0.80577	1	17	0.959326	0.999998	11	0.998519	1	17	0.854196	1	9	0.755819	1	4	0.724357	0.999979	9	0.903907	1	2	0.975542	1	3	0.800758	1	7
Indole alkaloid biosynthesis	ko00901	Metabolism	Biosynthesis of other secondary metabolites	3	0.713206	1	3	0.501443	0.922	3	0.599765	0.925	2	0.657063	1	1	0.51923	1	1	0.897381	1	1	0.658618	1	3	0.748999	0.999998	3	0.678703	1	3	0.65401	1	1	0.831934	1	0	1	1	2	0.602783	1	0	1	1	0	1	1	0
Inositol phosphate metabolism	ko00562	Metabolism	Carbohydrate metabolism	27	0.0375936	0.17	15	0.583574	0.962	19	0.360336	0.694	11	0.728445	1	4	0.606875	1	12	0.552611	1	5	0.731741	1	30	0.0106724	0.117397	23	0.171338	0.558	23	0.132072	0.39	9	0.642729	1	6	0.274452	0.692664	11	0.603366	1	3	0.877334	1	4	0.534892	1	8
Isoflavonoid biosynthesis	ko00943	Metabolism	Biosynthesis of other secondary metabolites	3	0.11574	0.423	3	0.0559462	0.197	3	0.0787697	0.261	2	0.198052	0.696	0	1	1	2	0.186056	0.673	2	0.0540129	0.535	3	0.131084	0.468193	1	0.791255	1	1	0.778725	1	3	0.015222	0.117	1	0.266356	0.688628	3	0.0245324	0.212	0	1	1	0	1	1	1
Isoquinoline alkaloid biosynthesis	ko00950	Metabolism	Biosynthesis of other secondary metabolites	17	0.00530636	0.0425	13	0.0208504	0.102	13	0.0551132	0.214	12	0.0105941	0.1	4	0.144154	0.661	12	0.00782921	0.0963	4	0.34126	1	11	0.460199	0.870673	17	0.00316056	0.0287	13	0.0892601	0.314	9	0.036247	0.223	4	0.165863	0.567146	9	0.0900683	0.436	5	0.0863792	0.44	2	0.567441	1	6
Linoleic acid metabolism	ko00591	Metabolism	Lipid metabolism	12	0.0534593	0.221	13	0.0017312	0.0157	13	0.00580161	0.0338	9	0.0374229	0.271	0	1	1	8	0.0773188	0.413	8	0.00134443	0.0271	15	0.00347638	0.0655546	13	0.0143406	0.0959	13	0.0108498	0.0742	7	0.0678054	0.348	5	0.0245696	0.217032	10	0.00677721	0.108	6	0.00927141	0.0865	5	0.0139548	0.247	8
Lipoic acid metabolism	ko00785	Metabolism	Metabolism of cofactors and vitamins	0	1	1	0	1	1	0	1	1	1	0.612815	1	0	1	1	1	0.597523	1	0	1	1	2	0.445643	0.870673	0	1	1	2	0.373156	0.808	0	1	1	0	1	1	0	1	1	0	1	1	0	1	1	2
Lysine biosynthesis	ko00300	Metabolism	Amino acid metabolism	6	0.398457	0.969	1	0.988933	1	3	0.86204	1	1	0.971627	1	0	1	1	3	0.615079	1	1	0.800697	1	6	0.451587	0.870673	4	0.768473	1	3	0.895691	1	1	0.931194	1	3	0.0955979	0.363914	4	0.325466	0.88	2	0.355803	0.848	1	0.633076	1	0
Lysine degradation	ko00310	Metabolism	Amino acid metabolism	15	0.585613	1	10	0.765353	1	12	0.706957	1	7	0.866729	1	1	0.963371	1	8	0.722901	1	4	0.686328	1	14	0.778057	0.999998	12	0.837584	1	13	0.695422	1	8	0.456915	1	1	0.969756	0.999979	7	0.79273	1	3	0.73198	1	1	0.951032	1	3
MAPK signaling pathway - plant	ko04016	Environmental Information Processing	Signal transduction	43	0.911252	1	42	0.270605	0.697	50	0.133861	0.398	41	0.0321963	0.248	11	0.474846	1	40	0.0288041	0.209	20	0.113438	0.763	54	0.429124	0.870673	56	0.0904232	0.362	58	0.0254049	0.122	30	0.115655	0.474	15	0.136091	0.497437	46	0.000347745	0.011	17	0.102398	0.478	14	0.095097	0.733	31
Metabolic pathways	ko01100	Metabolism	Global and overview maps	797	0.000279738	0.00398	686	9.66e-15	6.13e-13	788	1.03e-19	6.61e-18	512	0.000232902	0.00477	171	0.03475	0.356	496	0.000161119	0.0033	238	0.0752242	0.535	814	0.00962253	0.115866	787	8.73e-07	5.55e-05	777	1.77e-08	1.15e-06	417	2.54e-06	5.21e-05	188	0.00394729	0.0581695	465	0.000979366	0.0249	232	1.42e-07	7.95e-06	153	0.0910043	0.733	356
Mismatch repair	ko03430	Genetic Information Processing	Replication and repair	10	0.898227	1	3	0.999148	1	3	0.999818	1	11	0.183741	0.69	0	1	1	10	0.258341	0.8	2	0.918476	1	6	0.998601	0.999998	7	0.986338	1	4	0.999582	1	6	0.630169	1	4	0.330421	0.729679	2	0.997646	1	2	0.845286	1	1	0.926675	1	1
Monobactam biosynthesis	ko00261	Metabolism	Biosynthesis of other secondary metabolites	5	0.223801	0.682	1	0.950258	1	2	0.840505	1	0	1	1	0	1	1	3	0.332573	0.836	1	0.658618	1	3	0.748999	0.999998	3	0.678703	1	3	0.65401	1	0	1	1	3	0.0331886	0.270615	4	0.108609	0.491	2	0.197913	0.608	1	0.487306	1	0
Monoterpenoid biosynthesis	ko00902	Metabolism	Metabolism of terpenoids and polyketides	14	0.0564412	0.226	9	0.286707	0.697	12	0.0888591	0.284	9	0.11726	0.555	2	0.597825	1	6	0.518007	1	1	0.950939	1	9	0.710271	0.999998	8	0.73252	1	8	0.694324	1	6	0.301337	0.86	5	0.0529645	0.286061	9	0.0742806	0.393	4	0.197241	0.608	1	0.846474	1	2
N-Glycan biosynthesis	ko00510	Metabolism	Glycan biosynthesis and metabolism	7	0.997845	1	4	0.998741	1	8	0.969096	1	0	1	1	1	0.960565	1	2	0.999468	1	2	0.947539	1	9	0.990398	0.999998	11	0.889863	1	11	0.86144	1	1	0.99962	1	0	1	1	1	0.999923	1	1	0.97797	1	1	0.947622	1	3
Nicotinate and nicotinamide metabolism	ko00760	Metabolism	Metabolism of cofactors and vitamins	13	0.0320261	0.158	6	0.617604	0.962	7	0.584511	0.912	4	0.777906	1	0	1	1	5	0.557194	1	3	0.447962	1	10	0.331271	0.751675	8	0.537557	1	9	0.327933	0.748	4	0.566904	1	2	0.54314	0.933634	4	0.708147	1	1	0.874698	1	0	1	1	4
Nitrogen metabolism	ko00910	Metabolism	Energy metabolism	16	0.215842	0.674	16	0.0276464	0.121	17	0.0405418	0.167	12	0.102365	0.504	6	0.053432	0.367	14	0.0174099	0.162	1	0.985058	1	17	0.18491	0.511158	13	0.510443	1	18	0.0373706	0.152	10	0.0911939	0.415	4	0.330421	0.729679	10	0.206321	0.771	4	0.405535	0.866	5	0.103729	0.733	12
Non-homologous end-joining	ko03450	Genetic Information Processing	Replication and repair	0	1	1	0	1	1	0	1	1	0	1	1	0	1	1	0	1	1	0	1	1	1	0.953586	0.999998	0	1	1	0	1	1	0	1	1	0	1	1	0	1	1	0	1	1	0	1	1	0
Nucleotide excision repair	ko03420	Genetic Information Processing	Replication and repair	14	0.977206	1	4	0.999981	1	7	0.999778	1	11	0.769396	1	0	1	1	8	0.948417	1	2	0.988997	1	12	0.99784	0.999998	9	0.999537	1	13	0.971259	1	3	0.998496	1	3	0.84351	0.999979	2	0.99997	1	3	0.891069	1	3	0.764168	1	5
One carbon pool by folate	ko00670	Metabolism	Metabolism of cofactors and vitamins	6	0.873715	1	7	0.432895	0.868	7	0.584511	0.912	3	0.908728	1	0	1	1	2	0.969902	1	1	0.924452	1	8	0.661347	0.999998	8	0.537557	1	7	0.667714	1	0	1	1	0	1	1	2	0.961042	1	2	0.602207	0.982	0	1	1	2
Other glycan degradation	ko00511	Metabolism	Glycan biosynthesis and metabolism	4	0.968871	1	6	0.522655	0.922	8	0.30396	0.687	1	0.994639	1	1	0.800729	1	4	0.682782	1	2	0.671471	1	8	0.545739	0.946865	7	0.602625	1	8	0.383013	0.808	5	0.283648	0.851	0	1	1	4	0.637951	1	2	0.553991	0.955	0	1	1	1
Other types of O-glycan biosynthesis	ko00514	Metabolism	Glycan biosynthesis and metabolism	5	0.783318	1	4	0.724568	1	4	0.820772	1	3	0.765567	1	1	0.732674	1	0	1	1	3	0.275253	1	5	0.823118	0.999998	5	0.743019	1	3	0.953567	1	0	1	1	0	1	1	2	0.888549	1	0	1	1	1	0.69985	1	2
Oxidative phosphorylation	ko00190	Metabolism	Energy metabolism	32	0.997847	1	20	0.999643	1	24	0.99963	1	10	0.999998	1	3	0.997514	1	16	0.997874	1	7	0.990217	1	36	0.993414	0.999998	27	0.999766	1	25	0.999879	1	7	0.999989	1	5	0.98043	0.999979	11	0.999948	1	1	0.999994	1	4	0.981472	1	13
Pantothenate and CoA biosynthesis	ko00770	Metabolism	Metabolism of cofactors and vitamins	12	0.250615	0.746	6	0.801029	1	8	0.651107	0.947	4	0.889409	1	1	0.8809	1	5	0.731926	1	0	1	1	13	0.193715	0.511407	7	0.877375	1	11	0.282753	0.701	2	0.962413	1	3	0.368239	0.750641	6	0.498465	1	3	0.434726	0.866	0	1	1	9
Pentose and glucuronate interconversions	ko00040	Metabolism	Carbohydrate metabolism	39	0.899124	1	34	0.589808	0.962	31	0.95757	1	30	0.390653	0.969	8	0.739329	1	25	0.721302	1	4	0.999649	1	30	0.999681	0.999998	29	0.998005	1	33	0.966835	1	27	0.13727	0.545	5	0.975888	0.999979	24	0.693725	1	14	0.216244	0.627	7	0.772101	1	12
Pentose phosphate pathway	ko00030	Metabolism	Carbohydrate metabolism	24	0.00772034	0.0549	19	0.0159111	0.0808	21	0.0135939	0.0669	4	0.993249	1	4	0.409761	1	6	0.928928	1	6	0.325156	1	22	0.0565243	0.3244	23	0.00958131	0.0676	23	0.00632757	0.0548	8	0.483228	1	2	0.867517	0.999979	8	0.686885	1	4	0.535401	0.937	4	0.345695	1	6
Peroxisome	ko04146	Cellular Processes	Transport and catabolism	29	0.639952	1	28	0.139535	0.443	27	0.458184	0.793	12	0.976791	1	5	0.763049	1	14	0.892281	1	8	0.698099	1	37	0.136336	0.468193	32	0.268668	0.726	29	0.444343	0.892	9	0.96606	1	8	0.343471	0.737379	11	0.970303	1	6	0.757077	1	5	0.690198	1	11
Phagosome	ko04145	Cellular Processes	Transport and catabolism	24	0.935222	1	15	0.984922	1	21	0.908682	1	12	0.976791	1	4	0.883242	1	18	0.554038	1	5	0.956699	1	27	0.87265	0.999998	17	0.998367	1	18	0.993682	1	11	0.880768	1	3	0.966885	0.999979	14	0.840324	1	8	0.457774	0.866	3	0.933709	1	13
Phenylalanine metabolism	ko00360	Metabolism	Amino acid metabolism	23	0.0087666	0.0564	19	0.00927528	0.0514	24	0.00039223	0.00448	14	0.0639037	0.381	4	0.377001	1	13	0.0946426	0.431	5	0.469249	1	23	0.016181	0.142393	25	0.00068798	0.0137	24	0.00116925	0.0155	15	0.00295526	0.0397	9	0.00439015	0.0581695	13	0.0671092	0.387	9	0.00868421	0.0865	5	0.151697	0.946	6
Phenylalanine, tyrosine and tryptophan biosynthesis	ko00400	Metabolism	Amino acid metabolism	15	0.324947	0.904	11	0.430798	0.868	11	0.622167	0.937	10	0.299341	0.877	1	0.942978	1	7	0.706969	1	5	0.364856	1	19	0.0607848	0.334317	17	0.0941537	0.362	16	0.130949	0.39	12	0.0180249	0.123	1	0.951695	0.999979	13	0.0266885	0.212	7	0.0383246	0.252	1	0.926675	1	8
Phenylpropanoid biosynthesis	ko00940	Metabolism	Biosynthesis of other secondary metabolites	107	0.000967637	0.0103	92	3.82e-05	0.000539	107	1.23e-06	3.15e-05	98	8e-12	4.92e-10	36	1.82e-05	0.000468	88	7.98e-09	4.1e-07	35	0.0257168	0.346	95	0.175259	0.502918	95	0.0229873	0.133	97	0.00444556	0.0482	89	9.47e-15	1.17e-12	26	0.0439735	0.286061	63	0.00857187	0.119	31	0.0116762	0.101	27	0.00449285	0.119	39
Phosphatidylinositol signaling system	ko04070	Environmental Information Processing	Signal transduction	23	0.210769	0.674	13	0.773375	1	19	0.328413	0.687	11	0.706287	1	2	0.923562	1	14	0.281251	0.8	6	0.547716	1	29	0.0158066	0.142393	21	0.310573	0.805	24	0.0686771	0.255	7	0.857119	1	6	0.261464	0.688628	11	0.578768	1	3	0.869907	1	3	0.733294	1	10
Phosphonate and phosphinate metabolism	ko00440	Metabolism	Metabolism of other amino acids	2	0.65923	1	1	0.834661	1	0	1	1	1	0.759149	1	0	1	1	2	0.353107	0.869	1	0.475126	1	1	0.928011	0.999998	2	0.63021	1	1	0.895966	1	1	0.656854	1	0	1	1	2	0.327342	0.88	0	1	1	0	1	1	1
Photosynthesis	ko00195	Metabolism	Energy metabolism	42	5.96e-06	0.000152	41	6.11e-09	2.59e-07	44	5.1e-09	2.18e-07	23	0.0144055	0.123	20	3.46e-08	1.78e-06	13	0.690904	1	12	0.0482758	0.535	32	0.0486843	0.299026	31	0.0240919	0.133	36	0.000357019	0.0075	19	0.0143981	0.117	2	0.971312	0.999979	12	0.723111	1	15	0.000469924	0.0105	4	0.671223	1	11
Photosynthesis - antenna proteins	ko00196	Metabolism	Energy metabolism	15	0.00047803	0.00612	17	1.95e-07	4.13e-06	18	1.23e-07	3.94e-06	14	8.38e-06	0.000206	15	1.5e-13	1.55e-11	10	0.00455666	0.0623	14	6.5e-10	7.87e-08	18	2.97e-06	0.000392363	15	0.000276852	0.00703	19	2.69e-08	1.17e-06	13	3.02e-06	5.3e-05	2	0.470927	0.860659	7	0.0926807	0.436	15	1.58e-12	1.77e-10	4	0.0426553	0.565	12
Plant hormone signal transduction	ko04075	Environmental Information Processing	Signal transduction	78	0.786998	1	78	0.0215824	0.102	80	0.147595	0.429	58	0.185873	0.69	17	0.573972	1	58	0.114555	0.484	20	0.887068	1	100	0.0488855	0.299026	94	0.0282326	0.143	94	0.0120558	0.0784	48	0.0989045	0.434	17	0.665496	0.999979	61	0.017575	0.186	23	0.297566	0.725	16	0.526701	1	52
Plant-pathogen interaction	ko04626	Organismal Systems	Environmental adaptation	153	0.00881373	0.0564	130	0.000287151	0.00365	143	0.000495631	0.00453	104	0.00294258	0.0448	53	1.19e-06	4.09e-05	89	0.101306	0.445	76	4.57e-09	1.84e-07	150	0.0902599	0.397144	123	0.625325	1	141	0.0163264	0.0923	103	6.05e-08	1.86e-06	36	0.0926457	0.363914	116	1.04e-07	6.57e-06	42	0.0381931	0.252	53	6.37e-08	6.75e-06	76
Porphyrin and chlorophyll metabolism	ko00860	Metabolism	Metabolism of cofactors and vitamins	29	8.14e-05	0.00133	20	0.00931592	0.0514	27	5.13e-05	0.000729	9	0.68583	1	4	0.426017	1	6	0.937551	1	7	0.196877	0.953	19	0.285263	0.684632	15	0.583076	1	22	0.0188928	0.0982	2	0.997724	1	0	1	1	9	0.56923	1	6	0.18929	0.608	1	0.957202	1	10
Propanoate metabolism	ko00640	Metabolism	Carbohydrate metabolism	13	0.401078	0.969	9	0.574818	0.962	12	0.316709	0.687	4	0.956145	1	0	1	1	8	0.420723	0.958	3	0.706716	1	13	0.481884	0.883455	8	0.921765	1	13	0.285741	0.701	2	0.984911	1	4	0.261707	0.688628	4	0.927432	1	1	0.951794	1	0	1	1	2
Proteasome	ko03050	Genetic Information Processing	Folding, sorting and degradation	29	0.0020167	0.0199	11	0.863233	1	4	0.999986	1	2	0.99996	1	0	1	1	8	0.885311	1	1	0.997059	1	28	0.00965551	0.115866	14	0.880013	1	7	0.999564	1	0	1	1	0	1	1	1	0.999991	1	0	1	1	0	1	1	2
Protein export	ko03060	Genetic Information Processing	Folding, sorting and degradation	16	0.584849	1	9	0.907403	1	12	0.792795	1	3	0.998961	1	0	1	1	4	0.993382	1	2	0.963384	1	21	0.146947	0.468193	15	0.62126	1	10	0.963481	1	1	0.999815	1	1	0.976074	0.999979	4	0.989612	1	0	1	1	1	0.95999	1	4
Protein processing in endoplasmic reticulum	ko04141	Genetic Information Processing	Folding, sorting and degradation	70	0.892931	1	42	0.99819	1	49	0.998303	1	47	0.641006	1	31	0.000331036	0.00682	30	0.998911	1	24	0.490897	1	84	0.412668	0.851128	50	0.999916	1	62	0.946882	1	21	0.999588	1	15	0.750479	0.999979	38	0.887656	1	23	0.200951	0.608	12	0.824214	1	33
Purine metabolism	ko00230	Metabolism	Nucleotide metabolism	37	0.998569	1	25	0.999251	1	34	0.990371	1	26	0.943439	1	5	0.989452	1	27	0.872568	1	14	0.749528	1	44	0.984367	0.999998	49	0.67586	1	43	0.893463	1	18	0.969576	1	9	0.84341	0.999979	25	0.891974	1	10	0.853885	1	9	0.700993	1	23
Pyrimidine metabolism	ko00240	Metabolism	Nucleotide metabolism	34	0.970511	1	25	0.96462	1	32	0.884479	1	25	0.704962	1	4	0.983243	1	23	0.781959	1	7	0.980857	1	29	0.999463	0.999998	38	0.77457	1	30	0.98245	1	19	0.712565	1	14	0.093017	0.363914	24	0.599096	1	9	0.743591	1	8	0.591116	1	15
Pyruvate metabolism	ko00620	Metabolism	Carbohydrate metabolism	32	0.553319	1	26	0.409759	0.867	30	0.351519	0.694	14	0.956772	1	9	0.225509	0.86	17	0.762726	1	9	0.641735	1	27	0.942686	0.999998	24	0.948849	1	26	0.833029	1	13	0.797546	1	8	0.413066	0.810834	10	0.993224	1	6	0.80975	1	5	0.744022	1	14
RNA degradation	ko03018	Genetic Information Processing	Folding, sorting and degradation	26	0.986194	1	13	0.999843	1	23	0.971064	1	12	0.997369	1	3	0.983171	1	17	0.894181	1	8	0.859389	1	37	0.586801	0.956269	30	0.845062	1	27	0.926589	1	9	0.993962	1	4	0.961452	0.999979	15	0.935187	1	8	0.659954	0.982	9	0.244235	0.959	11
RNA polymerase	ko03020	Genetic Information Processing	Transcription	5	0.999993	1	5	0.999332	1	8	0.995192	1	3	0.999622	1	2	0.897232	1	5	0.990152	1	4	0.802759	1	8	0.999757	0.999998	12	0.956568	1	8	0.998111	1	4	0.981603	1	5	0.36037	0.749003	6	0.958741	1	0	1	1	3	0.67493	1	4
RNA transport	ko03013	Genetic Information Processing	Translation	29	1	1	9	1	1	17	1	1	16	0.999992	1	1	0.999997	1	14	0.999997	1	11	0.970467	1	34	0.999998	0.999998	28	1	1	35	0.999638	1	4	1	1	5	0.997014	0.999979	11	1	1	2	0.999995	1	2	0.999887	1	13
Riboflavin metabolism	ko00740	Metabolism	Metabolism of cofactors and vitamins	4	0.945384	1	5	0.621342	0.962	6	0.558546	0.894	2	0.944959	1	1	0.76919	1	5	0.385354	0.912	2	0.619004	1	7	0.60141	0.968124	6	0.67164	1	7	0.44623	0.892	2	0.861611	1	3	0.183118	0.568577	5	0.339672	0.88	1	0.822747	1	1	0.737486	1	4
Ribosome	ko03010	Genetic Information Processing	Translation	147	3.23e-06	0.000103	48	1	1	48	1	1	30	1	1	3	1	1	56	0.921555	1	12	0.999997	1	83	0.999944	0.999998	137	4.4e-05	0.00144	65	0.999999	1	20	1	1	8	0.999979	0.999979	33	0.999998	1	4	1	1	5	0.999996	1	18
Ribosome biogenesis in eukaryotes	ko03008	Genetic Information Processing	Translation	27	0.893675	1	8	0.999997	1	11	0.999992	1	23	0.262965	0.851	1	0.999102	1	26	0.059817	0.334	6	0.93189	1	39	0.150202	0.468193	27	0.827664	1	18	0.997947	1	5	0.999764	1	12	0.0482675	0.286061	6	0.999926	1	0	1	1	10	0.084559	0.733	9
SNARE interactions in vesicular transport	ko04130	Genetic Information Processing	Folding, sorting and degradation	8	0.986198	1	4	0.997453	1	3	0.9999	1	7	0.792828	1	1	0.950796	1	9	0.460164	0.995	0	1	1	13	0.745971	0.999998	8	0.977897	1	7	0.988191	1	3	0.973405	1	0	1	1	7	0.702415	1	3	0.671304	0.982	2	0.753041	1	5
Selenocompound metabolism	ko00450	Metabolism	Metabolism of other amino acids	5	0.783318	1	4	0.724568	1	6	0.441121	0.793	2	0.918895	1	0	1	1	5	0.29651	0.8	0	1	1	3	0.978727	0.999998	2	0.991708	1	2	0.989648	1	2	0.817928	1	3	0.145821	0.515233	1	0.979054	1	2	0.445813	0.866	2	0.325641	1	2
Sesquiterpenoid and triterpenoid biosynthesis	ko00909	Metabolism	Metabolism of terpenoids and polyketides	9	0.923281	1	10	0.500521	0.922	13	0.270914	0.667	9	0.376941	0.969	2	0.746954	1	9	0.332982	0.836	18	2.93e-09	1.77e-07	21	0.00646422	0.0948086	21	0.0018644	0.0182	21	0.00119594	0.0155	8	0.247992	0.782	6	0.0534177	0.286061	7	0.589513	1	3	0.601151	0.982	6	0.0294319	0.446	8
Sphingolipid metabolism	ko00600	Metabolism	Lipid metabolism	10	0.727003	1	6	0.891598	1	11	0.368517	0.694	7	0.563157	1	0	1	1	5	0.831018	1	3	0.667586	1	8	0.941686	0.999998	6	0.978529	1	6	0.971771	1	3	0.923697	1	0	1	1	5	0.79148	1	1	0.942642	1	0	1	1	5
Spliceosome	ko03040	Genetic Information Processing	Transcription	43	1	1	19	1	1	24	1	1	35	0.983624	1	11	0.922619	1	7	1	1	11	0.998606	1	52	0.999972	0.999998	30	1	1	36	1	1	13	1	1	8	0.994979	0.999979	17	1	1	4	0.999995	1	6	0.996923	1	19
Starch and sucrose metabolism	ko00500	Metabolism	Carbohydrate metabolism	57	0.60887	1	63	0.00104563	0.0111	63	0.0218782	0.0966	52	0.00270693	0.0448	11	0.678513	1	50	0.00353909	0.0605	13	0.904987	1	67	0.187602	0.511158	68	0.0269024	0.142	66	0.0290436	0.126	42	0.00355036	0.0397	23	0.00404424	0.0581695	42	0.054247	0.363	18	0.176864	0.601	14	0.219453	0.959	33
Steroid biosynthesis	ko00100	Metabolism	Lipid metabolism	11	0.541801	1	6	0.873045	1	13	0.114771	0.35	9	0.218977	0.748	2	0.671033	1	8	0.319086	0.835	4	0.413454	1	14	0.211632	0.537221	13	0.20743	0.599	10	0.574018	1	6	0.426234	1	2	0.700603	0.999979	10	0.0731232	0.393	5	0.12003	0.494	1	0.882629	1	4
Stilbenoid, diarylheptanoid and gingerol biosynthesis	ko00945	Metabolism	Biosynthesis of other secondary metabolites	26	0.0950317	0.358	24	0.0142799	0.0756	32	0.000119129	0.00152	34	2.77e-09	8.52e-08	8	0.0630126	0.406	27	1.87e-05	0.000574	8	0.278422	1	26	0.149961	0.468193	24	0.151972	0.522	29	0.0058366	0.0548	27	2.19e-07	5.4e-06	6	0.300858	0.729679	12	0.522068	1	8	0.127879	0.494	5	0.358581	1	8
Sulfur metabolism	ko00920	Metabolism	Energy metabolism	10	0.592457	1	8	0.531619	0.925	9	0.537582	0.889	4	0.90464	1	1	0.88935	1	5	0.76005	1	3	0.602011	1	9	0.792214	0.999998	11	0.37241	0.873	10	0.477928	0.914	1	0.995305	1	4	0.180906	0.568577	4	0.858187	1	3	0.457126	0.866	2	0.586149	1	6
Sulfur relay system	ko04122	Genetic Information Processing	Folding, sorting and degradation	1	0.989456	1	0	1	1	1	0.978193	1	0	1	1	0	1	1	0	1	1	0	1	1	3	0.809377	0.999998	1	0.98659	1	3	0.722389	1	0	1	1	0	1	1	1	0.905646	1	0	1	1	0	1	1	1
Synthesis and degradation of ketone bodies	ko00072	Metabolism	Lipid metabolism	1	0.873529	1	1	0.776788	1	2	0.458331	0.793	1	0.694617	1	0	1	1	2	0.269752	0.8	0	1	1	1	0.888357	0.999998	0	1	1	1	0.84827	1	0	1	1	0	1	1	0	1	1	0	1	1	0	1	1	0
Taurine and hypotaurine metabolism	ko00430	Metabolism	Metabolism of other amino acids	4	0.803137	1	3	0.787821	1	3	0.86204	1	4	0.393748	0.969	2	0.286349	1	2	0.841057	1	4	0.0584554	0.535	11	0.003172	0.0655546	5	0.565619	1	7	0.159023	0.449	3	0.453106	1	3	0.0955979	0.363914	6	0.0521589	0.363	3	0.121597	0.494	1	0.633076	1	5
Terpenoid backbone biosynthesis	ko00900	Metabolism	Metabolism of terpenoids and polyketides	16	0.584849	1	15	0.242743	0.671	22	0.0110592	0.059	10	0.576166	1	3	0.668748	1	8	0.789243	1	2	0.963384	1	9	0.996661	0.999998	17	0.378273	0.873	16	0.439802	0.892	3	0.989955	1	1	0.976074	0.999979	11	0.314322	0.88	3	0.771441	1	0	1	1	10
Thiamine metabolism	ko00730	Metabolism	Metabolism of cofactors and vitamins	6	0.606367	1	6	0.31399	0.697	7	0.257337	0.646	4	0.546331	1	2	0.36612	1	5	0.29651	0.8	0	1	1	7	0.468316	0.870673	8	0.197665	0.584	9	0.0771455	0.279	2	0.817928	1	0	1	1	3	0.704106	1	1	0.789202	1	2	0.325641	1	2
Tropane, piperidine and pyridine alkaloid biosynthesis	ko00960	Metabolism	Biosynthesis of other secondary metabolites	14	0.0280635	0.146	13	0.00706841	0.0427	14	0.00751513	0.0418	9	0.0786833	0.421	2	0.556882	1	8	0.140888	0.525	4	0.269547	1	11	0.295756	0.69714	14	0.0189677	0.115	14	0.0142725	0.0843	8	0.0494519	0.276	3	0.305297	0.729679	7	0.222991	0.787	4	0.163262	0.593	3	0.233962	0.959	5
Tryptophan metabolism	ko00380	Metabolism	Amino acid metabolism	14	0.704172	1	15	0.165003	0.499	14	0.45275	0.793	11	0.345914	0.945	1	0.963371	1	11	0.299156	0.8	7	0.168343	0.926	14	0.778057	0.999998	15	0.502604	1	16	0.324065	0.748	9	0.307579	0.86	3	0.662316	0.999979	3	0.995702	1	3	0.73198	1	2	0.797575	1	2
Tyrosine metabolism	ko00350	Metabolism	Amino acid metabolism	27	0.00372144	0.034	23	0.00224015	0.019	25	0.00229559	0.0184	19	0.00584858	0.0599	6	0.147491	0.661	18	0.00913888	0.102	9	0.0694768	0.535	20	0.335976	0.751675	27	0.00182044	0.0182	24	0.0134788	0.0834	15	0.0134699	0.117	5	0.330047	0.729679	19	0.00202855	0.0429	7	0.12466	0.494	5	0.231019	0.959	13
Ubiquinone and other terpenoid-quinone biosynthesis	ko00130	Metabolism	Metabolism of cofactors and vitamins	19	0.0285654	0.146	18	0.00343652	0.0273	19	0.00571609	0.0338	10	0.2697	0.851	1	0.938615	1	13	0.0322303	0.209	4	0.550548	1	17	0.152518	0.468193	19	0.0178076	0.113	18	0.0281872	0.126	6	0.603564	1	3	0.546088	0.933634	9	0.303943	0.88	7	0.0337532	0.252	0	1	1	6
Ubiquitin mediated proteolysis	ko04120	Genetic Information Processing	Folding, sorting and degradation	25	0.999999	1	26	0.993545	1	28	0.998575	1	17	0.999248	1	1	0.999982	1	19	0.993471	1	10	0.941642	1	40	0.987836	0.999998	30	0.999616	1	37	0.961376	1	10	0.999853	1	8	0.866998	0.999979	25	0.791748	1	6	0.985929	1	7	0.846936	1	15
Valine, leucine and isoleucine biosynthesis	ko00290	Metabolism	Amino acid metabolism	8	0.357088	0.914	5	0.621342	0.962	7	0.366937	0.694	3	0.826568	1	2	0.417399	1	5	0.385354	0.912	1	0.883706	1	5	0.890822	0.999998	3	0.978631	1	4	0.915629	1	4	0.416667	1	4	0.0566725	0.286061	4	0.557602	1	3	0.226414	0.627	1	0.737486	1	6
Valine, leucine and isoleucine degradation	ko00280	Metabolism	Amino acid metabolism	21	0.167878	0.565	22	0.00538589	0.0342	23	0.0119359	0.0611	13	0.268257	0.851	4	0.489681	1	14	0.138273	0.525	4	0.777467	1	25	0.0316963	0.257478	20	0.184433	0.558	25	0.00624411	0.0548	7	0.748974	1	9	0.0118706	0.125828	10	0.534054	1	5	0.415754	0.866	2	0.851082	1	11
Vitamin B6 metabolism	ko00750	Metabolism	Metabolism of cofactors and vitamins	5	0.46422	1	4	0.446056	0.868	4	0.559012	0.894	2	0.79507	1	0	1	1	2	0.775796	1	1	0.752809	1	8	0.0498376	0.299026	6	0.218356	0.616	6	0.195429	0.541	2	0.651585	1	0	1	1	3	0.472311	1	1	0.674972	0.982	2	0.2032	0.959	0
Zeatin biosynthesis	ko00908	Metabolism	Metabolism of terpenoids and polyketides	7	0.342986	0.914	8	0.0486066	0.182	8	0.093466	0.292	8	0.0150225	0.123	4	0.0278308	0.319	4	0.465608	0.995	2	0.528646	1	9	0.106841	0.417113	9	0.0636671	0.289	6	0.453549	0.893	7	0.0129866	0.117	1	0.732338	0.999979	5	0.217996	0.787	2	0.416535	0.866	3	0.0925746	0.733	4
alpha-Linolenic acid metabolism	ko00592	Metabolism	Lipid metabolism	18	0.425924	1	28	5.5e-06	9.98e-05	24	0.00395299	0.0266	14	0.15263	0.647	1	0.97468	1	14	0.121958	0.484	12	0.0035661	0.0616	24	0.0455921	0.299026	25	0.00705633	0.0527	28	0.000257924	0.00671	12	0.103136	0.437	4	0.517442	0.914148	16	0.0220637	0.212	7	0.115247	0.494	10	0.00110966	0.0588	11
beta-Alanine metabolism	ko00410	Metabolism	Metabolism of other amino acids	20	0.13399	0.464	15	0.215323	0.622	17	0.19042	0.519	8	0.805496	1	3	0.654587	1	10	0.49465	1	6	0.343928	1	22	0.0717044	0.360224	20	0.0923367	0.362	22	0.0188928	0.0982	7	0.665565	1	2	0.875349	0.999979	6	0.913556	1	2	0.910454	1	1	0.957202	1	4
mRNA surveillance pathway	ko03015	Genetic Information Processing	Translation	18	0.999998	1	7	1	1	9	1	1	16	0.986047	1	2	0.998248	1	11	0.999604	1	4	0.998455	1	36	0.88096	0.999998	21	0.99987	1	23	0.998574	1	2	1	1	2	0.998882	0.999979	12	0.997506	1	3	0.997463	1	1	0.999629	1	13
[truncated: 2 more columns]

## Sheet: Table S5
Table S5 Genes Involved in Phytohormone Biosynthesis, Metabolism, and Signal Transduction
Auxin-related genes	Gibberellin-related genes	Ethylene-related genes	Cytokinin-related genes	Abscisic acid-related genes	Brassinosteroid-related genes
ncbi_103327336 (ARF8)	ncbi_ 103331934 (GA20OX1)	ncbi_103324450 (ACO)	ncbi_103329273 (AHK2)	ncbi_103332491 (AAO)	ncbi_103329572 (BA13)
ncbi_103318644 (IAA16)	ncbi_103325127 (GA20OX1B)	ncbi_103341317 (MMK1)	ncbi_103327835 (AHP4)	ncbi_103343399 (ABA2)	ncbi_103342103 (CYP72A67)
ncbi_103327999 (AUX22)	ncbi_103333279 (GA20OX1)	ncbi_103333308 (ACS12)	ncbi_103322534 (AHP4)	ncbi_103330404 (DPBF3)	ncbi_103340595 (CYP75B2)
ncbi_103335584 (SAUR.50)	ncbi_103323224 (GA2OX2)	ncbi_103327843 (ACO2)	ncbi_103322847 (IPT5)	ncbi_103332834 (PYL4)	ncbi_103342000 (CYP734A1)
ncbi_103337167 (GH3.1)	ncbi_103344513 (PIF3)	ncbi_103330440 (ACS)	ncbi_103326073 (IPT9)	ncbi_103341293 (PYL4)	ncbi_103320374 (CYCD3-2)
ncbi_103340630 (SAUR76)	ncbi_103324491 (GA2OX6)	ncbi_103334841 (ACS-1)	ncbi_103333829 (AHP1)	ncbi_103320543 (PYL2)	ncbi_103335336 (CYCD3-3)
ncbi_103340196 (SAUR50)	ncbi_103325827 (GA2OX1)	MSTRG. 21897 (EBF2)	ncbi_103344697 (AHP1)	ncbi_103330122 (ААO3)	ncbi_103337458 (CYCD3-3)
ncbi_103334972 (SAUR24)	ncbi_103328948 (PIF4)	ncbi_103331048 (EIN3)	ncbi_103343069 (ARR4)	ncbi_10333 0929 (DPBF3)	MSTRG.22708 (CYP72A63)
ncbi_103325707 (SAUR72)	ncbi_103320384 (GID2)	ncbi_103324106 (ERF1B)	ncbi_103334093 (IPT3)	ncbi_103330351 (AAO)	ncbi_107881819 (CYP72A67)
ncbi_103319419 (IAA8)	ncbi_103327292 (GA2OX2)	ncbi_103331049 (EIN3)	ncbi_103320974 (AHK4)	ncbi_103336901 (PYL1)	MSTRG. 17929 (CYP734A1)
ncbi_103323939 (IAA14)	ncbi_103343562 (GA20OX1B)	ncbi_103318678 (EIN4)	ncbi_103325519 (LOG1)	ncbi_103324953 (PYL12)	ncbi_103331496 (CURL3)
ncbi_103331728 (SAUR36)	ncbi_103321168 (GA2OX6)	ncbi_103324134 (ETR2)	ncbi_103342139 (LOG3)	ncbi_103333664 (PYL3)	ncbi_103320435 (BKI1)
ncbi_103320129 (ARG7)	ncbi_103321409 (GAIPB)	ncbi_103328737 (MKK5)	ncbi_103322084 (AHK3)	ncbi_103332252 (PYL9)	ncbi_103321156 (BSK1)
ncbi_103323622 (PIN2)	ncbi_103344699 (GID1C)	ncbi_103342142 (EIN2)	ncbi_103334898 (LOG5)	ncbi_103325828 (NCED1)	ncbi_103327717 (CYP90D1)
ncbi_103343033 (LAX2)		ncbi_103340748 (ACO1)	ncbi_103321322 (CKX5)	ncbi_103320341 (ABF2)	ncbi_103331397 (BSK2)
ncbi_103338697 (PIN1A)		ncbi_103337567 (ACS1)	ncbi_107880549 (IPT5)	ncbi_103335361 (ABF4)	ncbi_103327619 (CYP75B2)
ncbi_103325164 (ARF9)		ncbi_103329345 (ACO1)	ncbi_103323105 (ARR1)	ncbi_103333627 (PP2C51)	ncbi_103340594 (CYP75B2)
ncbi_103334805 (LAX2)		ncbi_103334491 (ERF1B)	ncbi_103338281 (ARR6)	ncbi_103321870 (PP2CA)	ncbi_103340660 (CYP 15B2)
ncbi_103343354 (ARF18)		ncbi_103332068 (ACS1)	ncbi_103322898 (AHP1)	ncbi_103332521 (PP2CA)	ncbi_103337462 (BSK7)
ncbi_103318956 (ARF1)		ncbi_103318685 (ERF1B)	ncbi_103330694 (CKX6)	ncbi_103320209 (NCED1)	ncbi_ 103320813 (BZR1)
ncbi_ 103323477 (IAA33)			ncbi_103344279 (CKX6)	ncbi_107880078 (NCED5)	ncbi_103342022 (CYP72A67)
ncbi _103372155 (SAUR32)			ncbi_103320663 (CKX7)	ncbi_103325135 (NCED3)	ncbi_103329118 (CYP724B1)
ncbi_103343484 (ARF3)			ncbi_103322317 (LOG8)	ncbi_103330552 (ZEP)	ncbi_103340592 (CYP75B2)
ncbi_103323940 (AUX22D)			ncbi_103326799 (IPT2)	ncbi_103340823 (PP2C06)	ncbi_103340658 (CYP75B2)
ncbi_103334167 (AUX28)			ncbi_103321268 (LOG1)	ncbi_103339888 (ABA2)	ncbi_103340160 (ROT3)
ncbi_103332191 (ARF18)			ncbi_103320579 (LOG8)	ncbi_107881084 (ZEP)	MSTRG.3269 (BAK1)
ncbi_108338143 (ARF2A)			ncbi_103329680 (CYP735A2)		MSTRG. 22709 (--)
ncbi_103329971 (PIN8)					ncbi_103342101 (CYP72A154)
ncbi_103342173 (SAUR32)					ncbi_103342025 (CYP72A67)
ncbi_103327580 (SAUR78)					ncbi_103342098 (CYP72A67)
ncbi_103319708 (AUX22B)					ncbi_103342026 (CYP734A1)
ncbi_103340885 (IAA27)					ncbi_103319160 (BAK1)
ncbi_103320943 (AUX11)					ncbi_103342107 (CYP734A1)
ncbi_103320251 (IAA26)					ncbi_103334904 (BSK1)
ncbi_103333859 (YUC10)					ncbi_103336934 (BSK2)
ncbi_103333976 (ARG2)					ncbi_103343010 (BSK3)
ncbi_103327581 (SAUR71)
ncbi_103335174 (GH3.1)
ncbi_103332365 (ARF16)
ncbi_103327830 (IAA26)
ncbi_103333856 (YUC10)
ncbi_103332912 (LAX3)
ncbi_103326313 (GH3.6)
ncbi_103339157 (PIN1C)
ncbi_103324991 (ARF4)
ncbi_103323798 (IAA13)
ncbi_103337763 (ARF9)
ncbi_103333854 (ARF2A)
ncbi_103332948 (ARF17)
ncbi_103342346 (SCR)

## Sheet: Table S6
Table S6 Gene Expression Dynamics and Pathway Enrichment Across Conditions and Stages
Consistently Downregulated Genes	Initially Upregulated, Then Consistently Expressed Genes	Continuously Upregulated Genes	Genes with Higher Expression in GF than in ZS Across All Four Stages
ncbi_103323276	MSTRG.2061	ncbi_103338505	ncbi_103319416
ncbi_103333859	ncbi_103334239	ncbi_103341128	ncbi_103335687
ncbi_103328334	ncbi_103340810	ncbi_103343477	ncbi_103344507
ncbi_103342654	ncbi_103319416	ncbi_103343570	ncbi_103334400
ncbi_103327691	ncbi_103329297	ncbi_103333279	ncbi_103335272
ncbi_103332571	ncbi_103330589	ncbi_103321322	ncbi_103330694
ncbi_103339106	ncbi_103335687	ncbi_103330694	ncbi_103344279
ncbi_103340012	ncbi_103327377	ncbi_103318981	ncbi_103322002
ncbi_103340320	ncbi_103320184	ncbi_103323348	ncbi_103329119
MSTRG.21472	ncbi_103334212	ncbi_103323808	ncbi_103342650
ncbi_103319417	ncbi_103321739	ncbi_103329015	ncbi_103332922
ncbi_103319807	ncbi_103321420	ncbi_103332431	ncbi_103320230
ncbi_103320285	ncbi_103337229	ncbi_103332922	ncbi_103330012
ncbi_103321939	ncbi_103337805	ncbi_103334857	ncbi_103337429
ncbi_103325232	ncbi_103343216	ncbi_103335334	ncbi_103341985
ncbi_103325368	ncbi_103324376	ncbi_103336181	ncbi_103342570
ncbi_103325455	ncbi_103321322	ncbi_103338792	ncbi_103321939
ncbi_103327618	ncbi_103330694	ncbi_103341105	ncbi_103330513
ncbi_103329664	ncbi_103344279	ncbi_103341491	ncbi_103330561
ncbi_103330513	ncbi_103319540	ncbi_103326022	ncbi_103330562
ncbi_103330561	ncbi_103319545	ncbi_103335303	ncbi_103328923
ncbi_103330562	ncbi_103322002	ncbi_103329141	ncbi_103335834
ncbi_103332145	ncbi_103324487	ncbi_103332773	ncbi_103344484
ncbi_103335658	ncbi_103325926	ncbi_103321455	ncbi_103341565
ncbi_103341155	ncbi_103327119	ncbi_103322152	ncbi_103335036
ncbi_103341477	ncbi_103328172	ncbi_103322229	ncbi_103336324
ncbi_103341529	ncbi_103329090	ncbi_103323235	ncbi_103343946
ncbi_107880101	ncbi_103329094	ncbi_103324094	ncbi_103327827
ncbi_103341565	ncbi_103329095	ncbi_103326427	ncbi_103319947
ncbi_103332757	ncbi_103329119	ncbi_103326769	ncbi_103320512
ncbi_103336324	ncbi_103330155	ncbi_103327668	ncbi_103327958
ncbi_103320737	ncbi_103331281	ncbi_103329384	ncbi_103330404
ncbi_103342670	ncbi_103333916	ncbi_103332293	ncbi_103333864
ncbi_103319806	ncbi_103335915	ncbi_103334789	ncbi_103322112
ncbi_103320813	ncbi_103338612	ncbi_103337124
ncbi_103336894	ncbi_103338666	ncbi_103338860
	ncbi_103339178	ncbi_103340079
	ncbi_103342743	ncbi_103340381
	ncbi_103320733	ncbi_103342144
	ncbi_103320786	ncbi_103343946
	ncbi_103325926	MSTRG.17261
	ncbi_103326310	ncbi_103338868
	ncbi_103327381	ncbi_103322112
	ncbi_103327458	ncbi_103332744
	ncbi_103328172	ncbi_103340619
	MSTRG.17515
	ncbi_103319005
	ncbi_103327039
	ncbi_103327377
	ncbi_103339824
	ncbi_103328923
	ncbi_103331389
	ncbi_103335834
	ncbi_103323063
	ncbi_103329297
	ncbi_103330389
	ncbi_103330589
	ncbi_103319947
	ncbi_103320184
	ncbi_103326425
	ncbi_103332531
	ncbi_103333633
	ncbi_103334955
	ncbi_103318643
	ncbi_103319160
	ncbi_103320592
	ncbi_103320756
	ncbi_103322207
	ncbi_103327958
	ncbi_103332912
	ncbi_103333461
	ncbi_103333819
	ncbi_103333864
	ncbi_103333903
	ncbi_103334972
	ncbi_103335473
	ncbi_103343033
	ncbi_103321156
	ncbi_103322084

## Sheet: Table S7
Table S7 Screened Key Candidate Differential Genes Involved in Adventitious Root Formation in P. mume
id	GF0-1	GF0-2	GF0-3	GF14-1	GF14-2	GF14-3	GF35-1	GF35-2	GF35-3	GF120-1	GF120-2	GF120-3	ZS0-1	ZS0-2	ZS0-3	ZS14-1	ZS14-2	ZS14-3	ZS35-1	ZS35-2	ZS35-3	ZS120-1	ZS120-2	ZS120-3	Symbol
ncbi_103321322	3.09	2.55	0.82	6.36	13.08	14.49	30.78	41.37	30.09	54.91	24.39	35.8	1.24	3.78	2.94	19.32	15.73	7.98	21.81	4.91	7.74	15.19	25	16.36	CKX5
ncbi_103325827	9.86	17.41	187.06	206.73	137.35	76.65	46.07	66.99	247.38	9.99	4.94	4.56	37.63	46.92	44.18	41.42	28.98	18.92	25.7	137.23	41.97	3.83	3.51	1.88	GA2OX1
ncbi_103340988	0.55	0.64	0.23	142.15	97.83	37.93	80.23	55.95	45.24	112.98	86.58	148.58	0.72	0.58	0.54	69.36	79.63	31.26	45.87	11.37	30.12	106.35	131.78	86.83	IAA16
ncbi_103318644	266.27	262.3	187.53	264.44	299.59	277.86	260.96	305.06	228.72	258.17	233.91	239.23	242.68	196.71	215.34	406.97	455.6	379.87	466.01	456.69	600.44	271.2	297.25	179.23	IAA16
ncbi_103328000	19.67	20.89	21.61	121.84	101.43	52.6	38.37	42.18	40.03	138.24	83.53	98.34	148.3	195.07	153.36	97.36	106.47	45.87	68.88	24.08	40.11	142.08	174.44	181.99	IAA17
ncbi_103340885	532.39	529.78	422.22	102.98	143.07	99.65	91.13	109.3	59.38	114.64	115.42	140.25	400.57	352.84	368.04	166.47	141.46	119.75	117.36	107.49	190.07	227.51	187.29	158.02	IAA27
ncbi_103343033	36.9	37.26	32.51	29.81	28.86	32.02	28.66	38.82	42.59	55.25	65.81	69.94	22.11	22.5	20.03	34.73	38.1	18.57	41.74	31.88	50.52	37.65	58.52	48.73	LAX2
ncbi_103332912	2.25	2.79	24.28	18.4	40.74	16.56	23.14	19.29	10.31	12.92	18.43	20.37	1.17	1.57	1.24	22.51	14.8	13.87	29.51	2.91	9.06	9.08	9.19	23.14	LAX3
ncbi_103342125	15.33	17.48	16.53	13.38	17.78	17.11	19.11	21.79	18.12	36.46	47.31	42.71	11.68	14.33	13.12	20.22	19	13.24	19.24	13.76	15.47	24.17	30.76	36	LOG2
ncbi_103325188	9.24	9.16	11.55	39.26	23.72	46.24	62.24	45.02	95.21	27.15	27.85	20.76	7.08	9.24	10.81	12.74	14.82	28.13	38.57	90.46	56.49	40.63	39.43	28.73	LOG2
ncbi_103341594	24.47	20.86	19.6	47.48	50.71	62.07	40.51	44.62	43.99	42.09	38.23	40.03	13.92	13.42	15.57	40.43	43.64	33.22	50.65	46.23	39.16	27.24	33.11	31.77	PIN3
ncbi_103333859	54.54	48.75	23.76	13.85	5.82	13.03	7.14	6.6	28.51	3.99	3.8	3.93	68.18	51.99	53.14	7.18	6.59	10.51	18.58	39.43	19.71	26.94	24.41	6.84	YUC10
ncbi_103320663	4.6	3.57	1.28	13.56	9.78	3.15	8.96	3.54	3.57	17.08	12.59	12.96	1.09	1.18	0.78	4.71	7.12	4.21	3.05	1.93	2.47	4.95	9.34	8.83	CKX7
ncbi_103334408	121.48	118.45	77.49	48.71	45.61	33.6	30.77	35.01	28.36	79.51	63.18	61.74	99.6	103.35	90.05	41.43	38.48	23.1	35.02	19.32	25	80.21	81.99	78.27	IAA11
MSTRG.21922	0.42	0.85	0.11	12.15	13	9.11	6.45	8.17	4.71	25.83	10.26	16.63	0.06	0.14	0.45	14.55	10.38	2.97	10.23	1.12	2.81	11.32	27.73	11.47	IAA13
ncbi_103338697	22.76	20.26	49.52	39.96	58.87	45.1	42.56	45.94	32.21	91.2	68.18	96.87	17.14	15.81	12.73	37.56	37.7	24.51	48.67	11.16	33.22	57.56	99.66	78.8	PIN1A
ncbi_103325707	1.56	1.88	2.25	12.92	11.79	17.3	21.16	17.94	35.69	12.95	15.07	8.82	1.4	1.42	1.54	7.32	8.71	11.07	19.86	18.55	16.86	8.01	5.44	5.12	SAUR72
ncbi_103333856	3.28	3.45	2.29	28.56	9.11	24.51	21.51	18.13	70.64	9.25	9.41	5.71	1.62	0.7	1.71	4.8	3.35	13.54	15.81	35.49	14.09	18.4	21.2	10.37	YUC10
ncbi_103323939	5.61	5.84	3.66	18.87	39.52	50.33	14.22	14.73	21.12	15.17	32.87	27.79	0.86	1.1	0.41	9.62	7.69	19.57	15.11	35.19	25.14	18.92	20.72	22.04	IAA14
ncbi_103335174	0.09	0.09	0.34	142.27	45.9	77.89	51.63	21.46	106.9	5.45	5.14	2.84	3.05	6.04	3.55	31.97	34.33	36.54	27.68	66.09	16.81	14.62	13.64	13.15	GH3.1
ncbi_103321555	8.53	8.2	22.37	410.76	262.29	335.9	322.1	252.66	554.39	175.16	299.6	242.13	9.9	6.91	8.6	124.47	192.47	282.24	379.75	739.77	421.87	835.57	741.88	601.66	NAC029
ncbi_103333550	168.79	163	256.06	136.55	113.67	33.15	49.05	56.76	68.8	60.26	41.31	34.68	220.14	215.29	179.2	96.45	62.62	34.74	23.02	15.78	22.62	25.54	30.35	37.36	NAC091
ncbi_103336926	6.24	7.88	2.16	98.43	50.17	51	19.18	17.93	18.74	65.16	41.14	54.21	1.34	2	3.34	30.87	30.85	29.96	12.75	4.76	7.84	22.83	55.61	65.25	NAC071
ncbi_103322293	7.7	6.52	3.25	10.93	13.76	12.65	15.9	17.06	12.58	11.84	10.74	9.41	2.94	2.28	1.61	6	8.83	4.73	9.24	7.64	10.85	8.72	11.47	6.72	SHR
ncbi_107882020	22	28.6	18.08	39.49	28.26	16.5	19.45	20.64	26.35	11.53	9.47	9.63	26.02	25	25.53	24.75	17.63	12.94	10.3	14.46	15.58	10.59	12.67	11.14	SCL14
ncbi_103331715	15.21	15.97	5.83	9.91	10.86	11.25	10.03	11.35	8.59	18.98	23.63	27.22	8.32	7.74	8.86	9.06	8.5	5.83	10.48	8.11	11.11	12.3	17.63	17.5	SCL6
ncbi_103340080	20.36	19.57	7.31	26.59	24.53	23.31	18.69	18.2	14.59	24.58	28.12	30.1	8.32	8.12	8.29	21.26	25.98	15.25	15.04	9.86	16.96	25.44	23.39	27.5	SCL7
ncbi_103320359	16.83	19.11	10.34	14.34	14.25	21.46	11.13	17.92	10.01	9.76	9.86	11.93	7.89	6.75	3.65	23.86	17.36	15.43	11.07	3.57	9.08	1.25	2.8	3.1	WOX4

## Sheet: Table S8 
Table S8 Primer Sequences
Name		Amplified product description	Sequence
PmLOG2-1	F	PmLOG2-1 for qRT-PCR in C.praecox	CCAGAAGTTCAGACAGCCCT
	R	PmLOG2-1 for qRT-PCR in C.praecox	CCCTCACCTGGAATTCACCT
PmLOG2-2	F	PmLOG2-2 for qRT-PCR in C.praecox	CTCAAGGGCATGGCTTTGTT
	R	PmLOG2-2 for qRT-PCR in C.praecox	ATAAGGCTGCGGATAGGGAC
PmCKX5	F	PmCKX5 for qRT-PCR in C.praecox	GGATTTTGTACCCACGTCGG
	R	PmCKX5 for qRT-PCR in C.praecox	CCTCTGGTCCCACTTGTCTT
PmYUC10	F	PmYUC10 for qRT-PCR in C.praecox	AGTTCAAATCTGGGGAGGGG
	R	PmYUC10 for qRT-PCR in C.praecox	ACCGTCAAAGAGTCCACCAT
PmSHR	F	PmSHR for qRT-PCR in C.praecox	GGCTGTGATCCGAATGTTCC
	R	PmSHR for qRT-PCR in C.praecox	CATGGTGATCGCAACCCAAA
PmPIN3	F	PmPIN3 for qRT-PCR in C.praecox	CATCCAGCCATTCTCAGCAC
	R	PmPIN3 for qRT-PCR in C.praecox	CTCCTGCTAGCCTCTTCCTC
PmIAA16	F	PmIAA16 for qRT-PCR in C.praecox	GAGCAAGAACAAGAGCACGT
	R	PmIAA16 for qRT-PCR in C.praecox	CCAGTCCCCATCCTTGTCTT
PmIAA17	F	PmIAA17 for qRT-PCR in C.praecox	GCAAGTACGTGAAAGTGGCA
	R	PmIAA17 for qRT-PCR in C.praecox	CCATTTGCAGGGTCCATGAG
PmLAX2	F	PmLAX2 for qRT-PCR in C.praecox	TGGACCTACATCTTCGGAGC
	R	PmLAX2 for qRT-PCR in C.praecox	TGGGAGCTGTGTGTGTTACT
PmNAC091	F	PmNAC091 for qRT-PCR in C.praecox	TAGTTCAGGGGAGCACAGTG
	R	PmNAC091 for qRT-PCR in C.praecox	TGATTCCATTCCCAGCGTCT
PmNAC029	F	PmNAC029 for qRT-PCR in C.praecox	CAGGCACAGACAAGGCAATT
	R	PmNAC029 for qRT-PCR in C.praecox	CTTTGCCCAGATGCCTCTTC
PmWOX4	F	PmWOX4 for qRT-PCR in C.praecox	CATGCGCACTCCTAATGCAC
	R	PmWOX4 for qRT-PCR in C.praecox	CCTACTACTTCTCCCAGGTTGG
PmLAX3	F	PmLAX3 for qRT-PCR in C.praecox	AAGGTTGAGGGAGTGAAGCA
	R	PmLAX3 for qRT-PCR in C.praecox	TGGCAGAGTTAAGGTCAGCA
pC-PmSHR	F	Insert the PmSHR sequence into the pCAMBIA1300 vector	gacgagctgtacaaggtcgacCTGAGTTCAGATGAGATAGAGGT
	R	Insert the PmSHR sequence into the pCAMBIA1300vector	atggtctttgtagtcgtcgacGGCATATGCATGATATAGTAAG
PR.PmSHR	F	For amplifying PmSHR promoter region	CTGAGTTCAGATGAGATAGAGGT
	R	For amplifying PmSHR promoter region	GGCATATGCATGATATAGTAAG
PmActin-1	F	Reference gene for checking cDNA synthesis has worked	CGGCTTGACCTTGCTGGA
	R	Reference gene for checking cDNA synthesis has worked	ACAATTTCCCGCTCGGCA
PmActin-2	F	Reference gene for qRT-PCR in P.mume	CCGCACGACAGGAATTGTTC
	R	Reference gene for qRT-PCR in P.mume	TCAGGGCATCCGTCAAATCC
NtTub1	F	Reference gene for qRT-PCR in N. tabacum	TCCGTGGTGATGTTGTG
	R	Reference gene for qRT-PCR in N. tabacum	TGGTGGCTGATAGTTGATAC
NtGA2OX1	F	NtGA2OX1 for qRT-PCR in N. tabacum	ACTGAGCTGTGTTTGGGGTT
	R	NtGA2OX1 for qRT-PCR in N. tabacum	GCAGGTGGCTTGACTGAATC
NtIAA2	F	NtIAA2 for qRT-PCR in N. tabacum	CAGAGCTGAGGCTAGGGTTG
	R	NtIAA2 for qRT-PCR in N. tabacum	CCTTGGCTGGTGGCTTAGAA
NtPIN7	F	NtPIN7 for qRT-PCR in N. tabacum	ACGAACAATCTGGTCGGTCC
	R	NtPIN7 for qRT-PCR in N. tabacum	ATCTTGAACTCCGGCGGTTT
NtYUC10	F	NtYUC10 for qRT-PCR in N. tabacum	CAGTCTTTGACGTGGGGACA
	R	NtYUC10 for qRT-PCR in N. tabacum	CCCTGAAGCCAGTTGTGAGT
NtIAA14	F	NtIAA14 for qRT-PCR in N. tabacum	ATGAACCTGTACGTGCCTGG
	R	NtIAA14 for qRT-PCR in N. tabacum	ACAGGATGGCCTCATTTGGG
NtNAC062	F	NtNAC062 for qRT-PCR in N. tabacum	TCTCCGTACTTCCGGTGGAT
	R	NtNAC062 for qRT-PCR in N. tabacum	TCAGGCAAGTCCCAAGGTTC
NtSCL22	F	NtSCL22 for qRT-PCR in N. tabacum	CTCACCCTCCACACATGACC
	R	NtSCL22 for qRT-PCR in N. tabacum	AGAACCAATGGGAGCGACAG
NtWOX5	F	NtWOX5 for qRT-PCR in N. tabacum	CGTCGCAGAGTTTTGGTTGA
	R	NtWOX5 for qRT-PCR in N. tabacum	TGGTTGTTCGGACCCTTCAT
